# Supplementary material for: Habitat Characteristics as Potential Drivers of the Angiostrongylus daskalovi Infection in European Badger (Meles meles) Populations
Source: Pathogens. 2021 Jun 7;10(6):715. doi: 10.3390/pathogens10060715 (PMC8228055; doi:10.3390/pathogens10060715)
Supplement: Supplementary file 1 [file pathogens-10-00715-s001.zip]

Archive with 1 entries (1 files):
- pathogens-1214910-supplementary.xlsx
