# Supplementary material for: Habitat Characteristics as Potential Drivers of the Angiostrongylus daskalovi Infection in European Badger (Meles meles) Populations
Source: Pathogens. 2021 Jun 7;10(6):715. doi: 10.3390/pathogens10060715 (PMC8228055; doi:10.3390/pathogens10060715)
Supplement: Supplementary file 1 [file pathogens-10-00715-s001.zip › pathogens-1214910-supplementary.xlsx]

## Sheet: Table S1
Supplementary material
Table S1	Collected nematodes from the respiratory system of badgers.
ID	P. falciformis*	Crenosoma spp.	E. aerophilus
B1	0	0	1
B2	0	0	0
B3	0	0	0
B4	1	0	0
B5	0	2	0
B6	0	1	0
B7	1	0	0
B8	1	0	0
B9	0	0	3
B10	0	0	0
B11	0	1	2
B12	0	1	0
B13	0	0	1
B14	0	0	0
B15	0	0	0
B16	0	0	0
B17	1	0	0
B18	0	0	0
B19	0	3	0
B20	0	0	0
B21	0	0	0
B22	0	0	0
B23	1	0	0
B24	1	0	0
B25	0	0	0
B26	1	0	0
B27	0	0	0
B28	0	2	0
B29	0	0	0
B30	0	1	0
B31	1	0	0
B32	0	4	0
B33	0	0	0
B34	0	0	0
B35	0	0	6
B36	0	0	0
B37	0	0	0
B38	0	0	0
B39	0	0	0
B40	0	3	0
B41	0	0	3
B42	0	0	0
B43	1	0	0
B44	1	0	0
B45	1	0	0
B46	0	3	0
B47	1	0	0
B48	1	0	0
B49	0	0	0
B50	1	0	0
prevalence (%)	28	20	12
(CI95%)	16.7-41.9	10.6-33.9	5.3-23.8
mean intensity	see Note	2.1	2.67
(CI95%)		1.5-2.7	1.5-4.33
*Note: In the case of P. falciformis we evaluated only the presence of the parasite (0=non-infected; 1=infected).

## Sheet: Table S2
Supplementary material
Table S2	The coordinates and the parasitological status of collected badgers.						Note: ID, identification number of badgers; SEX, 1=male; 2=female; ORIG_LAT and ORIG_LONG, the shot or findig coordinates of the sample; UTM2.5, symbol of UTM quadrate; UTM_LAT and UTM_LONG, the coordinates of the UTM quadrates were used in the spatial analysis; A.daskalovi, isolated worm number
ID	SEX	ORIG_LAT	ORIG_LONG	UTM2.5	UTM_LAT	UTM_LONG	A.daskalovi	P. falciformis*	Crenosoma spp.	E. aerophilus
B1	2	46.295377	17.727752	YM13B2	46.300905	17.741719	8	0	0	1
B2	2	46.316665	17.703511	YM03D3	46.323793	17.711981	0	0	0	0
B3	1	46.278646	17.709471	YM02C3	46.280018	17.707962	0	0	0	0
B4	2	46.289101	17.643382	YM02A3	46.279199	17.643271	4	1	0	0
B5	1	46.235804	17.872587	YM22B1	46.229931	17.869044	0	0	2	0
B6	1	46.290035	17.644348	YM02A3	46.279199	17.643271	0	0	1	0
B7	1	46.293546	17.710887	YM03D4	46.301748	17.711333	12	1	0	0
B8	1	46.399367	17.800388	YM14D2	46.389202	17.813242	7	1	0	0
B9	2	46.376535	17.730250	YM13A1	46.367960	17.747629	0	0	0	3
B10	1	46.273887	17.707795	YM02C3	46.280018	17.707962	34	0	0	0
B11	2	46.288474	17.715886	YM02C3	46.280018	17.707962	11	0	1	2
B12	2	46.271893	17.717796	YM02C3	46.280018	17.707962	0	0	1	0
B13	1	46.251303	17.810863	YM12C2	46.254507	17.806223	31	0	0	1
B14	2	46.289626	17.643849	YM02A3	46.279199	17.643271	0	0	0	0
B15	2	46.258814	17.742147	YM12A2	46.255398	17.741525	16	0	0	0
B16	1	46.258814	17.742147	YM12A2	46.255398	17.741525	17	0	0	0
B17	1	46.176099	17.760974	YM11A4	46.163588	17.768622	2	1	0	0
B18	1	46.186539	17.765423	YM11A3	46.187027	17.770502	0	0	0	0
B19	1	46.201428	17.814717	YM12D2	46.209193	17.803981	35	0	3	0
B20	1	46.201428	17.814717	YM12D2	46.209193	17.803981	97	0	0	0
B21	1	46.289931	17.726125	YM12A1	46.277796	17.741434	0	0	0	0
B22	2	46.197056	17.824569	YM11C3	46.186460	17.833603	19	0	0	0
B23	2	46.217172	17.799400	YM12D2	46.209193	17.803981	12	1	0	0
B24	1	46.199201	17.814692	YM12D2	46.209193	17.803981	18	1	0	0
B25	2	46.199201	17.814692	YM12D2	46.209193	17.803981	20	0	0	0
B26	1	46.192056	17.749845	YM11A1	46.188324	17.737759	6	1	0	0
B27	2	46.192056	17.749845	YM11A1	46.188324	17.737759	15	0	0	0
B28	1	46.178562	17.768841	YM11A3	46.187027	17.770502	13	0	2	0
B29	2	46.178562	17.768841	YM11A3	46.187027	17.770502	14	0	0	0
B30	1	46.226621	17.727019	YM12B1	46.233011	17.739145	8	0	1	0
B31	2	46.195223	17.774439	YM11A3	46.187027	17.770502	12	1	0	0
B32	1	46.295382	17.729825	YM13B2	46.300905	17.741719	4	0	4	0
B33	2	46.200178	17.805042	YM12D2	46.209193	17.803981	18	0	0	0
B34	1	46.270491	17.756975	YM12A3	46.278030	17.775093	27	0	0	0
B35	2	46.181728	17.794804	YM11C1	46.187634	17.802719	1	0	0	6
B36	2	45.806107	17.856710	YL27A2	45.801848	17.846569	1	0	0	0
B37	2	45.818500	17.853603	YL27A1	45.823514	17.847634	0	0	0	0
B38	1	45.820203	17.869209	YL27A3	45.824741	17.881035	0	0	0	0
B39	2	45.832311	17.845803	YL27A1	45.823514	17.847634	0	0	0	0
B40	2	46.254181	17.745881	YM12A2	46.255398	17.741525	8	0	3	0
B41	1	45.831101	17.83600	YL27A1	45.823514	17.847634	2	0	0	3
B42	2	45.840900	17.816300	YL18D4	45.849384	17.816671	0	0	0	0
B43	2	46.254002	17.786443	YM12A4	46.254110	17.774821	7	1	0	0
B44	2	46.309153	17.717089	YM03D4	46.301748	17.711333	5	1	0	0
B45	2	46.263500	17.802000	YM12C2	46.254276	17.806503	0	1	0	0
B46	1	46.263500	17.802000	YM12C2	46.254276	17.806503	4	0	3	0
B47	1	46.239653	17.759968	YM12B3	46.233088	17.770489	1	1	0	0
B48	1	46.181008	17.769560	YM11A3	46.187027	17.770502	9	1	0	0
B49	1	46.248847	17.774149	YM12A4	46.254110	17.774821	7	0	0	0
B50	2	46.248847	17.774149	YM12A4	46.254110	17.774821	4	1	0	0
*Note: In the case of P. falciformis we evaluated only the presence of the parasite (0=non-infected; 1=infected).

## Sheet: Figure S1
Macroscopic and microscopic (male) view of P. falciformis

## Sheet: Figure S2
Crenosoma spp. Isolated from badger

## Sheet: Figure S3
Eucoleus aerophiloy female from badger.
